# Supplementary material for: Influence of continuous 4C nursing on quality of life and self-care ability of patients with diabetes retinopathy: An observational study
Source: Medicine (Baltimore). 2024 May 17;103(20):e37920. doi: 10.1097/MD.0000000000037920 (PMC11098241; doi:10.1097/MD.0000000000037920)
Supplement: Supplementary file 1 [file medi-103-e37920-s001.xlsx]

## Sheet: 031307
ID	Group	age（years）	duration of the disease（years）	SAS scoreBefore（score）	SAS scoreAfter（score）	ESCA scoreBefore（score）	ESCA scoreAfter（score）	FBG(mmol/L)Before	FBG(mmol/L)After	2 h PBG(mmol/L)Before	2 h PBG(mmol/L)After	HhA1c(%)Before	HhA1c(%)After	visionBefore	visionAfter	intraocular pressure(mmHg)Before	intraocular pressure(mmHg)After	Physical functionsBefore（score）	Physical functionsAfter（score）	spiritual psychologyBefore（score）	spiritual psychologyAfter（score）	social activitiesBefore（score）	social activitiesAfter（score）	SatisfactionBefore（score）	SatisfactionAfter（score）	gender	DR staging	popping pills	Diet and exercise	Eye care	periodic review	Visual impairment
1	Control group	73	2	67	47	71	121	12.19	11.69	12.99	10.19	6.83	6.89	0.5	0.7	22	26	36	56	34	52	27	51	68	96	male	stage II	yes	yes	yes	yes	yes
2	Control group	65	3	65	51	52	137	14.86	7.67	13.06	9.09	7.65	8.03	0.3	0.9	29	26	43	70	33	48	34	42	66	94	female	stage II	yes	yes	yes	yes	no
3	Control group	69	7	59	54	75	128	10.97	12.67	12.69	8.84	9.35	9.8	0.4	0.6	26	22	38	60	35	47	29	53	72	79	male	stage II	no	yes	no	yes	no
4	Control group	61	4	67	51	82	125	13.35	8.79	14.09	10.91	9.77	9.58	0.3	0.8	26	21	42	48	36	38	34	58	76	89	male	stage I	yes	no	yes	yes	yes
5	Control group	63	5	60	57	84	114	11.74	3.83	11.11	8.67	12.17	9.53	0.5	0.7	30	21	45	80	38	38	43	40	71	85	female	stage II	yes	yes	no	no	yes
6	Control group	62	2	71	50	68	140	14.8	9.92	15.29	10.77	10.8	9.92	0.3	0.8	25	25	38	65	30	56	38	45	80	87	male	stage I	yes	yes	yes	yes	yes
7	Control group	61	6	70	49	80	116	14.59	11.52	8.65	10.29	12.18	8.03	0.3	0.5	25	20	35	72	38	42	37	47	76	100	male	stage I	yes	yes	yes	yes	no
8	Control group	62	6	58	48	61	141	17.29	7.32	15.69	10.74	17.01	7.24	0.6	0.8	33	21	39	59	29	40	36	39	73	77	female	stage I	yes	no	no	yes	no
9	Control group	62	10	63	46	58	127	16.34	9.49	10.81	10.09	18.41	8.95	0.5	0.4	29	19	36	62	45	49	39	56	66	96	female	stage III	yes	yes	yes	yes	no
10	Control group	66	9	69	53	73	137	13	5.38	14.75	11.11	10.98	9.56	0.5	0.4	30	22	42	54	45	41	39	45	67	100	male	stage I	no	no	yes	yes	no
11	Control group	68	4	65	55	83	111	14.41	6.87	8.9	9.11	11.55	8.13	0.5	1	22	17	42	68	45	44	27	47	90	76	female	stage II	no	yes	yes	no	yes
12	Control group	62	3	65	55	76	140	11.54	7.13	10.35	9.22	10.11	10.12	0.4	0.7	26	22	37	63	39	46	39	52	75	85	male	stage I	yes	yes	yes	no	no
13	Control group	69	2	61	53	82	127	10.44	7.04	16.3	8.36	13.29	7.63	0.5	0.9	25	19	48	60	35	45	29	56	76	75	female	stage II	yes	yes	yes	yes	yes
14	Control group	60	10	59	54	84	129	11.12	5.41	11.94	11.07	11.63	6.9	0.3	0.7	27	21	38	49	30	44	31	54	65	91	female	stage I	yes	yes	yes	no	no
15	Control group	66	7	63	56	67	124	13.3	9.48	10.19	9.16	16.54	9.53	0.5	0.4	27	25	54	63	39	46	30	40	72	95	female	stage II	yes	yes	no	yes	no
16	Control group	68	10	70	49	80	145	14.46	10.58	11.85	12.53	4.62	6.66	0.5	0.6	24	23	40	56	29	42	40	47	84	88	female	stage III	no	no	yes	yes	no
17	Control group	60	2	72	54	67	123	10.49	5.39	12.21	9.54	6.44	6.66	0.2	0.4	22	20	36	51	39	51	38	42	75	88	female	stage III	yes	yes	yes	yes	no
18	Control group	69	7	63	58	72	128	14.23	9.81	12.53	11.26	9.38	9.56	0.5	0.7	26	21	38	54	40	40	39	47	87	77	female	stage II	yes	yes	yes	yes	no
19	Control group	64	6	64	54	63	117	9.21	8.68	11.51	11.43	16.28	8.66	0.3	0.7	30	21	35	70	37	52	39	53	89	76	female	stage III	no	yes	no	yes	yes
20	Control group	69	10	58	54	56	125	10.99	9.02	12.67	8.94	6.4	8.27	0.4	0.8	26	20	32	58	31	42	29	45	90	81	male	stage II	yes	yes	no	yes	no
21	Control group	64	5	75	48	82	118	15.01	7.35	11.32	11.11	13.23	11.12	0.4	0.6	27	20	51	53	33	58	37	41	71	84	male	stage I	yes	yes	yes	yes	no
22	Control group	64	5	64	52	61	112	16.83	5.68	11.54	8.83	8.81	9.64	0.5	0.6	26	23	52	72	29	55	40	48	82	79	male	stage II	no	yes	no	yes	no
23	Control group	63	2	60	49	73	123	10.62	9.7	11.03	9.48	5.83	9.08	0.3	0.9	26	25	51	72	32	49	38	42	62	86	female	stage II	no	yes	no	no	no
24	Control group	79	2	69	53	72	133	14.43	9.53	9.47	11.07	12	10.54	0.4	0.7	28	22	57	68	40	39	43	57	74	84	male	stage II	yes	no	no	yes	no
25	Control group	64	4	60	47	58	120	17.29	9.08	9.08	8.99	9.46	12.06	0.4	0.7	26	24	46	54	41	52	36	39	71	99	male	stage III	yes	no	yes	no	yes
26	Control group	65	5	67	54	58	140	11.83	13.33	11.85	10.74	7.89	8.82	0.5	0.8	29	24	40	68	36	43	34	43	81	92	male	stage II	no	yes	yes	yes	yes
27	Control group	72	9	64	53	69	126	11.57	5.93	10.06	9.51	10.5	9.87	0.2	0.7	28	19	40	52	42	42	39	39	84	95	female	stage II	yes	no	yes	yes	no
28	Control group	69	4	73	55	66	143	12.54	9.86	10.6	9.73	13.28	7.82	0.5	0.9	28	23	45	68	39	47	28	52	72	89	male	stage II	yes	yes	no	yes	no
29	Control group	70	10	74	47	83	130	14.6	8.07	16.88	8.64	12.8	9.09	0.4	0.7	26	19	45	62	37	53	32	60	74	86	female	stage I	yes	no	yes	no	no
30	Control group	61	8	56	51	67	118	13.61	6.57	9.28	10.43	7.91	9.92	0.4	0.7	27	22	39	55	33	49	29	42	68	82	female	stage II	yes	no	yes	yes	no
31	Control group	65	8	64	51	71	146	13.4	8.62	14.5	9.47	10.36	8.57	0.3	0.7	30	24	42	60	39	58	32	41	84	76	male	stage III	yes	no	no	yes	no
32	Control group	72	3	67	49	79	109	10.34	5.09	16.99	11.52	5.65	10.44	0.4	0.7	24	20	37	75	42	44	35	47	75	83	male	stage II	no	yes	yes	yes	yes
33	Control group	64	5	71	53	71	112	13.23	4.69	12.4	9.8	9.43	9.67	0.4	0.6	23	19	42	64	39	60	28	41	76	95	female	stage II	yes	yes	no	yes	no
34	Control group	67	10	74	57	62	136	13.04	8.43	11.46	9.75	9.49	8.5	0.5	0.7	31	23	36	63	32	53	30	41	74	71	female	stage II	yes	yes	no	yes	yes
35	Control group	64	2	67	54	74	115	13.38	11.16	12.8	10.65	11.25	11.95	0.5	0.6	27	19	42	49	35	46	34	48	76	71	female	stage II	no	no	yes	yes	no
36	Control group	60	8	62	48	51	122	9.12	5.97	10.49	11.45	8.04	7.28	0.4	0.7	28	22	48	75	34	63	35	47	79	71	female	stage II	yes	yes	yes	yes	no
37	Control group	60	3	69	48	77	111	16.13	10.37	13.59	8.08	6.96	8.67	0.5	0.8	27	21	37	58	47	38	34	49	68	90	female	stage II	yes	yes	yes	yes	yes
38	Control group	69	10	58	48	67	131	10.83	6.4	8.18	9.5	11.12	9.42	0.3	0.7	28	22	34	51	42	52	35	44	87	86	female	stage II	no	yes	yes	yes	no
39	Control group	69	10	72	49	58	118	12.23	6.55	16.13	9.76	10.5	9.73	0.4	0.7	27	22	47	62	33	48	32	49	75	84	female	stage II	no	yes	yes	no	no
40	Control group	61	7	59	54	53	115	17.24	9.2	10.8	9.5	8.13	7.84	0.5	0.8	26	23	45	69	37	49	28	48	75	78	female	stage II	yes	yes	yes	yes	no
41	Control group	67	9	57	52	51	117	9.99	4.74	13.03	11.15	13.19	7.45	0.3	0.6	30	19	46	59	35	53	39	47	69	83	female	stage III	yes	yes	yes	yes	no
42	Control group	66	10	68	52	78	121	9.59	8.22	10.86	8.49	16.27	9.86	0.5	0.6	24	25	37	64	33	56	29	37	80	89	male	stage II	yes	yes	yes	yes	no
43	Control group	61	10	69	54	78	114	12.34	8.64	15.64	8.49	13.18	9.92	0.4	0.5	24	24	52	51	34	47	43	43	78	77	male	stage I	yes	yes	yes	yes	no
44	Control group	69	7	61	52	88	122	14.8	10.38	17.23	12.15	13.38	8.84	0.4	0.6	31	22	52	47	35	45	30	58	77	85	female	stage II	yes	yes	yes	yes	no
45	Control group	63	7	72	55	90	123	13.91	6.15	10.16	11.68	11.28	7.67	0.5	0.4	25	20	51	56	36	50	34	35	72	97	male	stage II	yes	no	yes	no	no
46	Control group	69	2	69	60	76	138	15.31	8.11	12.61	9.44	15.15	7.17	0.4	0.9	29	19	41	61	36	41	31	48	61	93	female	stage I	no	no	no	yes	no
47	Control group	71	10	61	54	69	125	12.24	8.15	11.34	8.66	10.1	10.75	0.4	0.6	25	19	40	52	27	53	37	45	75	83	female	stage III	no	yes	yes	no	no
48	Control group	61	7	56	54	60	110	11.17	8.23	9.96	8.04	13.17	10.36	0.6	0.7	28	21	44	64	44	56	30	36	64	83	male	stage I	yes	yes	yes	yes	no
49	Control group	67	3	60	51	67	121	13.08	6.94	12.19	12.2	7.08	7.96	0.5	0.7	28	19	36	60	31	40	30	39	74	85	female	stage II	yes	yes	no	no	no
50	Control group	61	6	66	54	77	142	11.9	6.87	10.72	11.77	9.92	10.28	0.4	0.6	26	20	47	64	48	50	37	43	75	91	male	stage II	no	no	no	no	no
51	Observation group	67	10	67	29	72	154	14.11	6.39	12.75	6.63	9.28	5.37	0.3	1.1	33	15	40	68	45	50	34	52	75	96	male	stage II	yes	yes	yes	yes	no
52	Observation group	61	7	70	28	53	165	13.33	7.59	8.57	4.93	10.93	5.56	0.5	0.8	28	19	49	61	34	44	35	48	75	81	male	stage II	yes	no	no	yes	no
53	Observation group	61	4	57	27	90	155	14.24	5.69	12.5	7.82	12.4	4.64	0.5	0.8	30	17	44	52	41	53	35	57	65	71	female	stage II	yes	yes	no	yes	no
54	Observation group	63	8	61	34	56	144	13.02	7.8	9.42	6.47	7.1	7.5	0.4	1.1	30	11	49	75	36	47	38	59	74	97	male	stage III	yes	yes	yes	yes	no
55	Observation group	71	5	61	31	72	156	16.57	4.65	17.68	7.67	12.13	8.34	0.3	0.9	24	13	36	75	33	56	39	41	80	72	male	stage III	yes	yes	yes	yes	no
56	Observation group	61	9	76	30	57	169	9.33	4.58	9.95	6.03	4.37	6.83	0.6	0.9	29	12	38	66	33	50	26	62	77	79	female	stage I	yes	yes	yes	yes	no
57	Observation group	61	10	72	24	56	163	14.28	4.28	12.05	9.65	8.74	7.85	0.4	1	24	12	57	77	37	47	30	57	68	86	male	stage II	yes	yes	yes	yes	no
58	Observation group	63	3	59	28	58	157	13.33	4.68	12.57	6.05	7.87	6.12	0.3	1	24	12	38	56	42	42	43	48	61	87	female	stage II	yes	yes	yes	yes	no
59	Observation group	72	4	65	26	62	153	14.78	3.57	12.97	6.22	8.11	8.07	0.4	0.9	28	12	45	73	30	46	37	38	66	100	female	stage II	no	yes	yes	yes	yes
60	Observation group	64	5	65	37	68	159	12.23	4.41	14.47	6.52	10.8	6.53	0.2	0.9	25	15	44	67	40	47	31	45	85	71	female	stage I	yes	yes	yes	yes	no
61	Observation group	80	10	71	38	72	155	12.04	6.81	11.47	7.54	18.19	6.22	0.5	0.9	27	13	49	49	47	42	29	59	67	90	female	stage II	yes	yes	no	yes	no
62	Observation group	63	3	70	28	63	172	12.7	5.48	8.17	6.84	13.18	5.09	0.6	0.7	28	9	36	61	32	48	35	57	81	95	female	stage II	yes	yes	yes	yes	no
63	Observation group	69	4	61	33	83	163	11.05	5.75	13.98	9.39	11.46	4.48	0.6	1	24	12	43	56	32	47	33	45	78	97	male	stage I	yes	no	yes	yes	no
64	Observation group	69	5	59	34	60	149	9.47	6.29	15.04	6.56	12.71	7.24	0.4	1.1	30	12	30	71	39	68	40	39	77	91	male	stage I	no	yes	no	yes	no
65	Observation group	61	4	60	29	76	172	16.34	4.15	10.87	5.27	10.82	7.3	0.5	1	28	14	41	54	33	58	31	48	72	98	male	stage II	yes	yes	yes	yes	no
66	Observation group	68	10	71	28	78	140	15.64	5.38	9.26	7.55	7.06	6	0.4	1	24	17	42	74	47	55	34	64	74	100	male	stage II	yes	yes	no	yes	no
67	Observation group	68	6	68	25	92	167	17.55	4.92	10.38	7.67	15.43	7.47	0.4	0.9	27	15	42	77	36	54	33	47	77	88	female	stage II	yes	no	yes	yes	no
68	Observation group	72	8	55	32	88	141	13.8	4.49	12.05	7.93	11.27	6.02	0.3	1.1	25	15	35	65	35	57	34	53	71	93	female	stage II	yes	yes	yes	yes	no
69	Observation group	66	7	64	27	67	157	13.64	5.94	14.07	6.2	12.98	4.47	0.3	1	25	12	34	79	43	52	40	41	78	84	male	stage II	yes	yes	yes	yes	no
70	Observation group	66	7	63	31	78	172	10.55	6.79	9.28	5.37	8.15	8.91	0.6	1	29	14	40	56	33	47	35	58	76	92	female	stage II	yes	yes	yes	no	no
71	Observation group	61	8	62	31	70	162	13.23	5.82	16.4	5.64	11.18	8.16	0.3	0.7	28	16	38	63	36	56	35	58	68	82	male	stage II	yes	yes	yes	yes	yes
72	Observation group	61	4	61	34	63	163	11.72	4.59	15.32	8.38	9.17	7.34	0.3	1	30	14	46	68	34	59	42	55	62	84	female	stage III	yes	yes	yes	yes	no
73	Observation group	68	8	59	27	70	157	13.2	7.07	10.63	6.57	8.38	5.71	0.4	1	28	10	45	53	30	57	37	50	91	83	female	stage I	yes	yes	yes	no	no
74	Observation group	61	7	61	26	67	155	13.96	3.52	9.75	5.74	5.03	6.91	0.4	0.8	29	13	33	49	30	50	29	59	65	91	female	stage II	yes	yes	yes	yes	no
75	Observation group	71	4	65	28	69	168	14.6	4.12	10.23	5.98	10	7.59	0.5	0.8	26	14	32	63	41	57	34	57	75	83	male	stage III	yes	yes	yes	yes	no
76	Observation group	62	1	69	24	61	163	11.79	2.64	13.36	6.26	17.41	6.8	0.4	0.7	29	13	40	67	39	54	32	39	78	77	female	stage II	yes	yes	yes	yes	no
77	Observation group	68	9	66	28	57	152	11.16	3.37	13	6.27	12.53	7.15	0.4	0.9	32	16	31	57	29	49	32	56	74	84	female	stage II	yes	yes	yes	yes	no
78	Observation group	64	6	63	29	66	151	12.34	7.45	8.84	5.74	11.92	5.28	0.4	1.2	28	16	41	71	38	40	36	46	70	100	female	stage II	yes	yes	yes	yes	no
79	Observation group	67	4	65	33	73	170	9.56	5.41	11.19	9.5	11.31	7.63	0.3	0.9	26	9	44	52	41	39	42	54	90	100	male	stage III	yes	yes	yes	yes	no
80	Observation group	73	6	73	32	65	171	10.12	4.59	10.48	7.83	7.45	6.74	0.6	0.9	27	12	38	52	40	64	27	53	72	91	male	stage II	yes	yes	yes	yes	no
81	Observation group	65	6	69	35	66	144	15.83	5.7	16.12	7.08	8.21	5.53	0.2	0.8	27	16	37	60	26	53	36	55	78	80	female	stage II	yes	yes	yes	yes	no
82	Observation group	61	8	60	31	64	161	12.26	6.05	13.97	8.33	10.56	8.96	0.3	0.8	25	15	50	64	41	53	28	44	73	88	female	stage II	yes	yes	yes	yes	no
83	Observation group	65	10	60	28	86	160	13.94	3.93	14.22	7.15	6.98	8.7	0.5	0.7	25	16	46	85	36	62	33	52	87	96	male	stage I	no	yes	yes	no	no
84	Observation group	63	3	59	33	71	172	10.43	4.7	9.39	8.76	15.07	9.22	0.5	1	28	12	45	69	35	43	45	66	68	81	female	stage I	yes	yes	yes	yes	no
85	Observation group	66	4	64	29	76	160	14.29	4.52	10.74	5.64	5.51	8.62	0.6	0.7	26	14	50	71	30	48	29	46	77	97	male	stage II	yes	yes	yes	yes	no
86	Observation group	65	9	75	32	62	158	15.2	3.72	12.46	7.74	15.49	7.67	0.3	0.9	24	15	39	59	37	43	39	49	83	100	male	stage II	no	yes	yes	yes	no
87	Observation group	63	4	59	27	84	161	14.11	4.84	14.59	8.03	11.47	6.84	0.6	1	23	13	49	74	33	52	42	39	62	100	female	stage I	yes	yes	no	yes	no
88	Observation group	71	7	65	34	89	160	11.78	6.38	11.27	8.37	15.35	7.57	0.2	0.9	25	11	45	80	41	47	32	50	70	96	female	stage I	yes	no	yes	yes	yes
89	Observation group	65	4	68	32	92	168	11.19	4.06	12.08	6.49	11.46	6.81	0.5	0.9	29	12	47	67	37	50	36	45	78	87	female	stage II	yes	yes	yes	no	no
90	Observation group	66	8	61	33	86	160	13.25	4.52	15.68	7.37	9.58	6.77	0.2	0.9	27	12	35	69	33	63	32	40	75	90	male	stage II	yes	yes	yes	yes	no
91	Observation group	65	5	60	27	76	149	17.31	3.78	9.81	7.79	9.62	7.88	0.2	0.9	29	13	43	69	34	55	36	48	72	87	male	stage III	yes	yes	yes	yes	no
92	Observation group	68	9	75	27	69	172	10.1	5.5	14.54	7.15	12.03	7.17	0.3	1.1	23	13	47	70	30	51	31	57	85	75	male	stage II	yes	yes	yes	yes	no
93	Observation group	70	10	71	30	67	154	13.15	5.19	13.47	6.96	14.71	6.07	0.5	1.1	27	10	39	70	30	50	35	36	79	96	female	stage II	yes	yes	yes	yes	no
94	Observation group	69	8	73	32	65	151	10.33	4.42	11.67	6.94	16.84	8.4	0.5	0.9	27	12	52	55	39	64	33	47	86	97	female	stage I	yes	yes	yes	yes	no
95	Observation group	63	8	72	33	67	142	14.46	3.44	12.77	7.01	7.29	7.43	0.2	0.9	24	16	34	66	33	51	28	37	77	90	female	stage I	yes	yes	yes	yes	no
96	Observation group	61	8	60	30	68	172	11.27	5.65	13.1	5.31	12.87	6.09	0.4	0.8	30	12	45	65	40	64	27	47	81	100	male	stage II	no	yes	yes	yes	no
97	Observation group	64	6	66	27	75	159	14.14	6.18	13.36	7.63	5.33	8.5	0.6	1.1	30	10	46	75	30	54	33	41	74	91	male	stage II	yes	yes	yes	yes	no
98	Observation group	61	4	65	27	71	167	18.19	6.28	14.82	7.67	9.49	6.16	0.4	1	25	10	45	63	39	57	34	35	83	100	female	stage II	yes	yes	yes	yes	no
99	Observation group	63	5	69	31	56	159	12.79	3.88	12.75	7.16	6.45	10.08	0.6	1	25	13	40	62	46	38	41	48	78	86	female	stage I	yes	yes	yes	yes	no
100	Observation group	69	8	64	35	68	172	13.05	3.7	10.59	6.85	11.35	6.58	0.5	0.8	26	13	48	69	36	51	34	44	75	93	female	stage I	yes	no	yes	yes	no
